# Supplementary material for: Sustainable Production of Lactic Acid from Cellulose Using Au/W-ZnO Catalysts
Source: Polymers (Basel). 2023 Oct 26;15(21):4235. doi: 10.3390/polym15214235 (PMC10647521; doi:10.3390/polym15214235)
Supplement: Supplementary file 1 [file polymers-15-04235-s001.zip]

Archive with 1 entries (1 files):
- polymers-2676504-supplementary.pdf
